# Supplementary material for: The Effect of miRNA-Modified Exosomes in Animal Models of Spinal Cord Injury: A meta-Analysis
Source: Front Bioeng Biotechnol. 2022 Jan 6;9:819651. doi: 10.3389/fbioe.2021.819651 (PMC8770826; doi:10.3389/fbioe.2021.819651)
Supplement: Supplementary file 1 [file Table3.xlsx]

## Sheet: Sheet1
number	study	year	case_n	case_mean	case_SD	cont_n	cont_mean	cont_SD
1	chen Y	2021	6	10.66	0.62	6	7.01	0.7
2	Huang J	2020	10	16.24	0.71	10	12.47	0.73
3	Jia X	2021	8	17.62	2.19	8	10.53	1.11
4	Jian Z	2021	16	17.14	1.66	16	12.16	1.1
5	Kang J	2019	3	16.6	2.06	3	8.06	1.49
6	Kang J	2020	8	21.5	1.66	8	16.65	1.4
7	Tao Y	2019	20	14.01	0.83	20	8.7	0.93
8	Zhang M	2021	6	13.37	0.65	6	6.81	0.48
9	Ji W	2019	6	3.14	0.09	6	2.68	0.06
10	Liu W	2020	8	8.65	0.32	8	7.67	0.34
11	Wang J 1	2020	4	7.11	0.61	8	4.19	0.5
12	Wang J 2	2020	4	7.11	0.61	8	5.07	0.68
